# Supplementary material for: Presence of Ceramidase Activity in Electronegative LDL
Source: Int J Mol Sci. 2022 Dec 22;24(1):165. doi: 10.3390/ijms24010165 (PMC9820682; doi:10.3390/ijms24010165)
Supplement: Supplementary file 1 [file ijms-24-00165-s001.zip]

Archive with 1 entries (1 files):
- ijms-1927860-supplementary.pdf
